# Supplementary material for: A Genome-Wide Association Study and Genomic Prediction for Fiber and Sucrose Contents in a Mapping Population of LCP 85-384 Sugarcane
Source: Plants (Basel). 2023 Feb 24;12(5):1041. doi: 10.3390/plants12051041 (PMC10005238; doi:10.3390/plants12051041)
Supplement: Supplementary file 1 [file plants-12-01041-s001.zip]

Archive with 5 entries (4 files):
- Supplementary Tables revised/Supplementary Tables revised/
- Supplementary Tables revised/Supplementary Tables revised/Table S1.xlsx
- Supplementary Tables revised/Supplementary Tables revised/Table S2.xlsx
- Supplementary Tables revised/Supplementary Tables revised/Table S3.xlsx
- Supplementary Tables revised/Supplementary Tables revised/Table S4.xlsx
