# Supplementary material for: A Genome-Wide Association Study and Genomic Prediction for Fiber and Sucrose Contents in a Mapping Population of LCP 85-384 Sugarcane
Source: Plants (Basel). 2023 Feb 24;12(5):1041. doi: 10.3390/plants12051041 (PMC10005238; doi:10.3390/plants12051041)
Supplement: Supplementary file 1 [file plants-12-01041-s001.zip › Supplementary Tables revised/Supplementary Tables revised/Table S1.xlsx]

## Sheet: Table S1
Table S1. Sucrose and fiber contents (%) in two years (2006 & 2007) and structure analysis in K=3, among 237 clones of LCP 85-384 population.
Taxa	Phenotype				Structure
	Sucrose.2006	Sucrose.2007	Fiber.2006	Fiber.2007	Q1	Q2	Q3	Group
C001	12.7856	13.3579	20.2643	19.7945	0.461	0.15	0.389	Q1Q3
C003	10.8661	10.3416	22.5756	21.1773	0.43	0.081	0.488	Q1Q3
C005	13.9664	13.9301	15.7836	17.2807	0.227	0.522	0.251	Q2
C008	10.118	10.2199	20.8118	20.0649	0.185	0.613	0.202	Q2
C013	11.1722	12.9088	18.9089	17.2718	0.421	0.067	0.512	Q3
C015	12.2566	11.9632	17.1869	16.1983	0.412	0.125	0.463	Q1Q3
C017	13.2482	12.5068	20.0787	19.7338	0.388	0.056	0.556	Q3
C025	13.9208	13.1472	19.6814	19.4317	0.068	0.436	0.496	Q2Q3
C027	13.046	11.1688	22.1669	19.6453	0.052	0.699	0.249	Q2
C029	12.3131	10.5349	22.1506	20.7741	0.387	0.274	0.339	QX
C032	12.03	12.6661	18.1378	16.8638	0.384	0.147	0.469	Q1Q3
C034	11.6102	10.1828	20.9747	22.1231	0.676	0.191	0.133	Q1
C037	.	11.2203	.	16.5245	0.277	0.63	0.093	Q2
C041	12.8255	11.1214	19.145	17.9967	0.63	0.236	0.135	Q1
C044	10.466	7.82965	21.4892	17.0981	0.036	0.612	0.351	Q2
C048	13.3918	12.4984	18.4877	18.381	0.269	0.306	0.425	QX
C049	13.8142	11.9198	21.3979	21.2209	0.748	0.121	0.132	Q1
C051	13.1742	11.7489	17.9499	18.7892	0.067	0.594	0.339	Q2
C056	14.4538	.	17.5431	.	0.125	0.633	0.242	Q2
C058	13.0268	12.0267	19.8613	19.4314	0.551	0.392	0.057	Q1
C060	11.4885	11.0672	16.0913	15.9948	0.71	0.166	0.124	Q1
C061	13.0556	11.7107	18.772	17.9648	0.547	0.043	0.41	Q1
C063	15.3882	12.8349	18.945	20.5252	0.372	0.385	0.243	QX
C065	12.1732	10.7808	19.0099	19.0335	0.183	0.626	0.191	Q2
C074	12.9371	11.8894	18.3658	17.5625	0.474	0.279	0.246	Q1
C076	13.5875	13.2225	19.753	20.1016	0.309	0.263	0.428	QX
C078	13.1069	11.7858	18.7394	17.4543	0.284	0.182	0.533	Q3
C081	10.9624	7.89867	24.0304	22.2337	0.056	0.418	0.526	Q3
C083	12.4435	11.9641	20.9279	22.5874	0.186	0.372	0.442	Q2Q3
C086	13.3892	12.2435	21.1143	21.4593	0.263	0.092	0.645	Q3
C088	13.3599	12.6937	19.7489	19.6982	0.103	0.357	0.54	Q3
C093	13.3128	11.3015	22.1117	21.686	0.056	0.733	0.211	Q2
C095	12.5298	13.0057	20.8469	20.0431	0.396	0.307	0.298	QX
C098	12.44	11.4717	18.9308	19.3703	0.518	0.136	0.345	Q1
C100	11.9473	11.0727	20.6887	22.7684	0.5	0.454	0.045	Q1Q2
C102	12.8208	12.7631	21.1082	20.048	0.331	0.396	0.273	QX
C105	13.2726	11.8312	20.0843	20.179	0.256	0.178	0.566	Q3
C107	14.2135	11.1374	18.2093	18.4396	0.295	0.428	0.277	QX
C110	13.9803	13.1304	18.3279	20.1496	0.31	0.298	0.392	QX
C112	13.7664	12.7731	19.3273	17.6422	0.136	0.494	0.37	Q2Q3
C114	14.08	13.7222	18.4	16.4874	0.269	0.323	0.409	QX
C117	12.3227	12.6288	18.2555	18.2129	0.381	0.127	0.492	Q1Q3
C119	10.8207	.	21.8136	.	0.38	0.196	0.424	Q1Q3
C122	12.2312	11.3581	19.9356	20.7313	0.216	0.218	0.566	Q3
C124	12.4788	11.1273	18.1432	20.2673	0.4	0.566	0.034	Q2
C127	12.4635	11.082	20.4569	20.2375	0.328	0.147	0.525	Q3
C129	10.8434	9.88087	20.9527	19.0768	0.079	0.733	0.187	Q2
C131	13.1001	.	15.8852	.	0.222	0.264	0.514	Q3
C134	11.7106	12.4772	21.6498	19.6407	0.441	0.378	0.182	Q1Q2
C136	13.304	11.7171	17.7	18.1578	0.446	0.05	0.505	Q3
C138	.	10.9785	.	18.373	0.2	0.258	0.543	Q3
C141	13.619	12.6342	18.1375	17.6717	0.29	0.526	0.184	Q2
C143	14.4519	12.9872	16.9745	16.4047	0.036	0.225	0.739	Q3
C145	14.7627	12.5739	19.1314	18.3069	0.448	0.463	0.089	Q1Q2
C147	.	11.7515	.	21.0942	0.216	0.281	0.503	Q3
C149	14.2131	12.5733	18.0414	17.1464	0.489	0.166	0.345	Q1Q3
C152	12.8949	10.8004	23.6675	23.8365	0.364	0.221	0.415	Q1Q3
C154	12.2759	9.20043	19.8358	19.6959	0.249	0.46	0.291	Q2
C159	13.1867	12.4345	20.2505	20.4681	0.063	0.447	0.49	Q2Q3
C161	13.1113	12.2276	17.8272	19.6307	0.056	0.521	0.423	Q2
C164	12.5629	10.9776	22.4837	22.2795	0.593	0.141	0.266	Q1
C166	13.0171	12.7843	21.9068	22.4552	0.784	0.108	0.108	Q1
C171	.	11.7886	.	23.3498	0.296	0.104	0.6	Q3
C173	13.6538	12.5382	19.4492	20.4509	0.156	0.155	0.69	Q3
C176	.	11.6339	.	18.5109	0.253	0.628	0.12	Q2
C178	14.2008	12.7791	19.0595	19.3526	0.478	0.233	0.289	Q1
C180	11.5639	10.9187	24.1734	24.714	0.745	0.2	0.054	Q1
C181	14.241	13.8892	18.3667	17.764	0.326	0.323	0.35	QX
C183	12.8372	12.2682	20.5978	19.9144	0.333	0.355	0.311	QX
C185	11.9153	11.0149	21.2784	21.7578	0.271	0.368	0.361	QX
C188	13.1683	11.4698	23.6238	22.8492	0.161	0.142	0.697	Q3
C190	13.1218	10.8832	20.2938	19.9689	0.158	0.552	0.29	Q2
C192	12.9303	12.5035	19.13	20.1263	0.686	0.054	0.26	Q1
C193	12.2782	6.24862	20.2767	21.3463	0.424	0.26	0.316	QX
C197	13.4601	13.0579	19.6165	21.1187	0.132	0.531	0.337	Q2
C200	13.6828	12.7651	19.6527	19.5623	0.331	0.315	0.354	QX
C202	13.748	11.1788	19.3103	20.9742	0.275	0.077	0.648	Q3
C204	12.3447	11.4569	21.7367	21.2968	0.252	0.309	0.438	QX
C205	13.2493	11.9055	17.2205	17.2823	0.478	0.244	0.277	QX
C212	13.314	13.1709	20.3586	20.4954	0.704	0.026	0.271	Q1
C216	14.0256	14.0434	20.9506	19.4629	0.431	0.372	0.196	Q1Q2
C218	11.9078	13.3365	20.9989	15.5756	0.382	0.468	0.15	Q1Q2
C220	13.1038	11.5483	18.9657	21.9214	0.365	0.321	0.314	QX
C222	14.7633	13.9652	17.6409	18.9165	0.392	0.156	0.452	Q1Q3
C225	11.8443	9.68733	22.4135	26.0205	0.342	0.245	0.413	QX
C227	12.334	9.25842	20.4316	20.6041	0.447	0.116	0.437	Q1Q3
C230	12.1017	9.98213	21.4639	20.4315	0.112	0.54	0.348	Q2
C232	12.5027	12.3836	21.587	19.4484	0.491	0.166	0.343	Q1Q3
C234	12.3027	10.9888	21.2389	21.3334	0.476	0.28	0.244	QX
C237	11.876	9.45743	20.3909	20.1224	0.136	0.369	0.495	Q2Q3
C242	11.9197	10.04	19.5248	20.27	0.229	0.338	0.433	QX
C244	12.0774	11.4196	19.3239	17.1674	0.389	0.54	0.071	Q2
C246	13.0349	12.1396	22.2923	23.0311	0.103	0.646	0.251	Q2
C251	.	13.1884	.	22.9932	0.159	0.564	0.278	Q2
C254	13.8465	11.0605	17.462	15.436	0.475	0.139	0.387	Q1Q3
C256	13.8265	12.1762	16.5388	18.451	0.669	0.103	0.228	Q1
C258	12.537	12.5694	19.5501	19.821	0.365	0.579	0.056	Q2
C259	13.0415	10.6702	17.4534	17.089	0.57	0.143	0.286	Q1
C261	14.1622	13.1855	15.2785	16.9788	0.444	0.025	0.531	Q3
C263	14.4188	13.2368	19.1999	19.3449	0.386	0.081	0.533	Q3
C266	13.4096	12.238	18.9412	17.8988	0.65	0.037	0.313	Q1
C268	.	10.6044	.	19.4413	0.353	0.519	0.128	Q2
C270	11.4834	10.0692	18.2701	18.436	0.659	0.078	0.263	Q1
C271	13.302	12.2625	17.8174	17.1426	0.237	0.499	0.264	Q2
C275	13.1322	12.019	22.0642	22.9862	0.273	0.36	0.367	QX
C278	.	13.8905	.	20.5275	0.095	0.727	0.178	Q2
C280	11.8312	10.7914	20.2277	20.6621	0.546	0.306	0.148	Q1
C282	13.8883	12.395	16.4137	17.814	0.565	0.204	0.231	Q1
C283	10.6754	10.8998	21.9695	20.7015	0.7	0.16	0.14	Q1
C285	12.0662	11.3628	19.9607	19.6909	0.274	0.32	0.407	QX
C287	11.6646	11.7323	17.3488	16.9029	0.698	0.085	0.217	Q1
C289	14.0151	13.3054	16.4355	15.6731	0.545	0.237	0.219	Q1
C293	12.7969	12.8807	22.7523	20.2099	0.499	0.461	0.04	Q1Q2
C296	14.3868	12.256	18.1222	19.2825	0.353	0.095	0.552	Q3
C298	12.8613	12.0351	18.0138	17.6733	0.115	0.339	0.546	Q3
C301	.	11.4078	.	22.3895	0.371	0.459	0.171	Q1Q2
C303	12.7377	11.0404	16.4637	15.8003	0.553	0.363	0.084	Q1
C305	13.8648	12.5951	20.4118	19.847	0.634	0.023	0.343	Q1
C308	.	11.8421	.	21.5453	0.631	0.273	0.096	Q1
C310	13.8028	12.0409	20.2063	22.1385	0.366	0.529	0.106	Q2
C315	11.4318	11.7381	21.0359	19.7542	0.232	0.106	0.662	Q3
C317	12.3351	11.3189	20.4686	20.407	0.414	0.169	0.417	Q1Q3
C320	13.5111	12.6629	18.0311	19.192	0.174	0.366	0.46	Q2Q3
C322	.	11.2793	.	17.5676	0.259	0.607	0.134	Q2
C327	14.2787	13.8335	21.5328	20.3769	0.204	0.154	0.641	Q3
C329	12.8263	.	21.5535	.	0.212	0.269	0.519	Q3
C334	13.1485	.	17.7154	.	0.171	0.554	0.275	Q2
C336	13.249	12.3177	19.2064	17.8344	0.402	0.528	0.07	Q2
C337	11.5278	10.697	21.6831	23.7103	0.447	0.388	0.165	Q1Q2
C344	11.451	11.1044	22.1584	22.0353	0.76	0.084	0.156	Q1
C346	12.2551	12.1697	20.7586	19.0376	0.182	0.522	0.297	Q2
C349	12.8075	12.8474	16.092	15.8858	0.035	0.553	0.412	Q2
C351	11.9952	11.5246	18.9984	20.9152	0.168	0.725	0.107	Q2
C356	.	11.8331	.	20.514	0.76	0.028	0.212	Q1
C358	14.686	12.1346	15.8682	19.0525	0.523	0.074	0.403	Q1
C364	11.7505	11.4338	18.5447	19.4737	0.603	0.086	0.312	Q1
C369	13.8957	14.1869	18.4052	16.7831	0.394	0.227	0.379	QX
C374	13.2238	13.3192	15.4252	16.582	0.562	0.413	0.025	Q1
C376	13.2232	12.7486	20.7136	22.46	0.268	0.322	0.41	QX
C378	14.0118	12.9746	17.4893	16.4974	0.182	0.118	0.7	Q3
C381	14.3483	13.9943	16.0154	17.5652	0.456	0.07	0.475	Q1Q3
C383	13.6178	13.4472	19.1959	18.587	0.097	0.176	0.727	Q3
C388	13.8784	12.6275	17.9076	19.1889	0.335	0.345	0.32	QX
C390	12.7905	10.3134	19.8692	20.1569	0.123	0.279	0.598	Q3
C398	11.1772	.	17.5254	.	0.23	0.372	0.398	QX
C400	.	11.2543	.	19.616	0.446	0.207	0.347	QX
C402	13.3538	10.6684	19.0212	19.1445	0.357	0.17	0.474	Q1Q3
C405	13.084	11.0643	20.1854	19.1215	0.425	0.098	0.477	Q1Q3
C407	13.4995	12.2622	15.3427	16.8965	0.27	0.108	0.622	Q3
C410	14.0573	12.8979	18.2891	17.8538	0.35	0.422	0.228	QX
C412	14.0202	12.2682	21.1802	21.0829	0.409	0.259	0.332	QX
C414	15.5362	14.1427	16.6531	17.6888	0.208	0.316	0.477	QX
C415	13.3507	12.6798	17.6969	17.3432	0.386	0.329	0.285	QX
C417	12.0079	10.3526	19.569	19.3735	0.301	0.456	0.243	QX
C419	13.7452	12.448	19.2072	17.2978	0.507	0.375	0.118	Q1
C422	13.4842	12.8945	16.1446	16.4166	0.22	0.404	0.376	QX
C426	9.83836	9.40982	21.1614	19.8979	0.044	0.503	0.453	Q2
C427	13.382	12.4644	22.7984	23.6016	0.36	0.298	0.342	QX
C429	12.8152	12.9859	23.2376	22.9349	0.116	0.502	0.382	Q2
C431	13.3949	10.6636	19.457	17.3756	0.273	0.294	0.433	QX
C433	13.5632	13.5053	20.5466	19.7429	0.335	0.217	0.448	QX
C435	13.3805	12.3576	16.4267	18.2239	0.273	0.296	0.431	QX
C437	14.132	12.8437	18.2456	17.7605	0.369	0.207	0.424	QX
C442	13.8406	13.3092	17.4964	19.6372	0.168	0.413	0.419	Q2Q3
C445	13.7981	11.4057	18.5325	18.7411	0.421	0.088	0.49	Q1Q3
C449	15.0664	10.9521	16.4781	19.7645	0.489	0.063	0.448	Q1Q3
C452	13.9875	12.6368	17.5928	18.174	0.418	0.32	0.262	QX
C454	14.3594	13.3961	18.613	18.8302	0.316	0.364	0.32	QX
C457	12.8929	12.0192	19.6741	20.0939	0.109	0.371	0.52	Q3
C459	13.4213	12.4615	18.299	19.1169	0.197	0.475	0.328	Q2Q3
C464	14.2825	13.2879	19.0436	17.1726	0.372	0.379	0.249	QX
C466	14.0601	13.8741	19.5183	20.3259	0.232	0.286	0.481	QX
C469	14.0825	12.878	18.5277	16.1361	0.362	0.386	0.252	QX
C471	11.4498	12.9341	22.0211	22.9544	0.333	0.284	0.383	QX
C473	11.7708	12.3956	15.7461	16.2294	0.48	0.08	0.44	Q1Q3
C476	13.2144	12.515	14.9602	15.6265	0.493	0.165	0.341	Q1Q3
C478	13.904	12.3791	18.5204	19.6351	0.357	0.499	0.145	Q1Q2
C480	12.5879	10.8274	23.5447	22.0452	0.328	0.381	0.291	QX
C481	14.5222	13.2788	17.9474	17.4071	0.123	0.25	0.627	Q3
C483	11.9454	10.3495	18.9557	18.6841	0.162	0.149	0.69	Q3
C485	.	10.7988	.	18.0842	0.069	0.343	0.588	Q3
C490	12.0726	.	18.6837	.	0.308	0.367	0.325	QX
C492	11.3516	10.3147	20.2369	21.92	0.215	0.145	0.639	Q3
C493	10.8796	.	19.7361	.	0.157	0.479	0.363	Q2Q3
C497	12.9565	.	21.2742	.	0.521	0.225	0.253	Q1
C500	12.7896	11.7717	18.0255	17.6809	0.242	0.296	0.462	QX
C502	12.8335	11.0927	17.7646	18.3626	0.286	0.181	0.533	Q3
C504	13.8091	13.0873	18.1116	16.8416	0.279	0.492	0.229	QX
C506	10.8897	.	21.5697	.	0.29	0.382	0.328	QX
C510	13.0291	13.5099	18.1789	18.7577	0.461	0.125	0.414	Q1Q3
C511	12.3714	10.3929	18.0271	18.0457	0.628	0.036	0.337	Q1
C513	12.0035	.	22.2582	.	0.195	0.445	0.36	Q2Q3
C522	13.6647	.	21.5236	.	0.427	0.112	0.461	Q1Q3
C525	12.3925	9.25662	20.4305	19.5743	0.208	0.242	0.55	Q3
C530	12.0857	12.3533	20.439	21.3168	0.745	0.07	0.185	Q1
C532	13.7563	12.6103	17.6892	19.7864	0.167	0.522	0.312	Q2
C537	12.9735	12.318	17.5637	18.1791	0.603	0.026	0.37	Q1
C539	12.4966	10.2171	22.3198	22.29	0.282	0.247	0.47	QX
C542	11.9413	10.9227	20.2359	18.7055	0.419	0.34	0.241	QX
C546	14.12	11.9048	18.3966	18.6672	0.236	0.352	0.413	QX
C549	13.3002	10.544	18.4799	18.2103	0.327	0.418	0.255	QX
C551	13.543	11.7316	17.1462	18.3979	0.541	0.218	0.241	Q1
C554	.	13.0498	.	17.3574	0.537	0.193	0.27	Q1
C558	12.138	11.8079	21.6706	21.0304	0.369	0.231	0.4	QX
C559	14.2668	12.7826	20.2407	18.4191	0.435	0.209	0.356	QX
C561	13.6953	13.2637	19.3639	18.7741	0.192	0.442	0.365	Q2Q3
C563	12.9071	11.2165	17.4187	18.3613	0.336	0.219	0.445	QX
C566	13.6042	.	17.0923	.	0.41	0.438	0.152	Q1Q2
C570	13.4282	10.3436	22.764	21.7255	0.07	0.516	0.414	Q2
C573	11.7793	11.9558	19.6541	21.9847	0.508	0.1	0.392	Q1
C579	.	10.2368	.	14.8423	0.076	0.52	0.404	Q2
C586	14.5383	13.0883	18.9735	20.4481	0.54	0.364	0.096	Q1
C588	12.5226	11.8177	19.2674	19.705	0.061	0.701	0.237	Q2
C589	.	10.8998	.	21.5057	0.139	0.578	0.282	Q2
C591	11.8255	11.4601	21.0778	20.3372	0.117	0.64	0.243	Q2
C593	12.0135	10.0732	17.342	15.9081	0.458	0.16	0.383	Q1Q3
C598	14.4431	12.471	19.0186	18.6233	0.137	0.557	0.307	Q2
C600	12.0402	.	18.8359	.	0.426	0.142	0.432	Q1Q3
C601	11.8707	10.9614	18.6615	18.0862	0.203	0.184	0.612	Q3
C605	13.073	.	18.7665	.	0.317	0.194	0.489	Q1Q3
C608	12.6043	12.3052	18.6876	18.1475	0.451	0.076	0.474	Q1Q3
C610	14.324	11.9648	17.7757	17.8166	0.33	0.087	0.583	Q3
C613	14.071	13.2046	19.6495	20.2574	0.453	0.418	0.129	Q1Q2
C617	12.7416	12.7222	19.3924	18.5616	0.131	0.531	0.338	Q2
C622	13.2953	.	17.5883	.	0.319	0.628	0.054	Q2
C636	12.8918	11.4038	21.5134	19.9132	0.215	0.425	0.36	QX
C639	14.715	.	21.1649	.	0.049	0.678	0.273	Q2
C640	14.1626	13.2793	18.0448	16.9355	0.339	0.456	0.205	QX
C647	12.1582	10.8806	20.541	20.4168	0.123	0.54	0.337	Q2
C650	.	12.67	.	21.4571	0.207	0.325	0.468	QX
C656	14.4888	12.087	18.6852	18.6445	0.05	0.501	0.449	Q2
C657	12.5732	14.1115	21.7516	20.6552	0.264	0.281	0.455	QX
C659	12.8115	10.9143	20.7823	21.0742	0.306	0.374	0.32	QX
C661	13.6438	12.6473	18.7149	19.8821	0.584	0.109	0.306	Q1
C665	12.8925	12.2171	20.5269	18.4833	0.128	0.538	0.334	Q2
C667	12.89	13.1342	18.75	17.7461	0.147	0.259	0.594	Q3
C668	13.0813	13.7737	19.8833	19.9452	0.253	0.362	0.384	QX
