# Supplementary material for: A Genome-Wide Association Study and Genomic Prediction for Fiber and Sucrose Contents in a Mapping Population of LCP 85-384 Sugarcane
Source: Plants (Basel). 2023 Feb 24;12(5):1041. doi: 10.3390/plants12051041 (PMC10005238; doi:10.3390/plants12051041)
Supplement: Supplementary file 1 [file plants-12-01041-s001.zip › Supplementary Tables revised/Supplementary Tables revised/Table S2.xlsx]

## Sheet: Table S2
Table S2. The profile of 135 markers including SSR, AFLP and TRAP with producted polymorphic fragments and coverage/allele
SSR						AFLP						TRAP
Marker	Polymorphism	Coverage	Marker	Polymorphism	Coverage	Marker	Polymorphism	Coverage	Marker	Polymorphism	Coverage	Marker	Polymorphism	Coverage
SMC119CG	2	0.904018	SMC1490CL	6	0.745536	E36M50	9	0.746528	E39M48	20	0.820089	SuSyR1	9	0.72371
CIR19	4	0.878348	SMC28CS	4	0.821429	E32M50	20	0.808259	E41M48	10	0.813839	SuSyR3	6	0.761905
CIR29	5	0.803571	SMC361BS	3	0.915179	E36M49	31	0.833669	E39M50	11	0.771916	SuPSR1	15	0.75506
SMC1604SA	4	0.816964	SMC668CS	6	0.800595	E32M49	28	0.839126	E41M50	8	0.795759	SuPSR3	6	0.69494
SMC18SA	4	0.763393	SMC477CG	4	0.949777	E36M61	28	0.777423	E33M48	8	0.741071	PODKR1	8	0.767857
SMC278CS	3	0.869048	SMC16SA	4	0.91183	E32M61	27	0.823578	E40M48	10	0.799554	PODKR3	8	0.740513
SMC31CUQ	3	0.831845	SMC219MS	6	0.62872	E36M59	32	0.846959	E33M59	20	0.788616	SAIR1	7	0.742985
SMC334BS	2	0.848214	SMC319CG	4	0.541295	E32M59	15	0.791071	E40M59	18	0.830605	SAIR3	4	0.71317
SMC336BS	3	0.831845	SMC517MS	5	0.922321	E36M60	26	0.829327	E33M62	21	0.800595	CDPKR1	10	0.755804
SMC36BUQ	2	0.872768	SMC483BS	3	0.549107	E32M60	21	0.830357	E40M62	14	0.818878	CDPKR3	12	0.741815
SMC486CG	3	0.89881	SMC545MS	10	0.896429	E36M47	26	0.858516	E33M60	21	0.807185	StSyR1	5	0.733036
SMC569CS	3	0.733631	SMC720BS	10	0.907143	E32M47	21	0.843963	E40M60	13	0.834478	StSyR3	10	0.735268
SMC7CUQ	3	0.910714	SMC766BS	7	0.677934	E32M48	16	0.756417	E33M47	9	0.793651
SMC597CS	4	0.907366	SCM4	3	0.933036	E36M48	14	0.763074	E40M47	6	0.783482
SMC703BS	5	0.953571	UGSM141	4	0.8125	E36M62	17	0.789391	E33M50	15	0.814583
SMCCIR66	3	0.876488	UGSM135	4	0.746652	E32M62	10	0.894643	E40M50	8	0.786272
SMC1751CL	4	0.853795	UGSM333	2	0.977679	E39M60	22	0.836851	E33M61	18	0.768105
CIR74	3	0.901786	SEGM46	2	0.861607	E41M60	17	0.855567	E40M61	9	0.782738
SMC1825	3	0.809524	UGSM32	4	0.978795	E39M47	10	0.836161	E33M49	12	0.75744
SMC1420FL	2	0.776786	UGSM84	4	0.955357	E41M47	6	0.863095	E40M49	13	0.758242
SMC2055FL	2	0.6875	UGSM10	6	0.907738	E39M61	22	0.828734	E37M49	15	0.75625
SMC1752LA	9	0.822421	UGSM97	3	0.83631	E41M61	21	0.791241	E38M49	14	0.808036
SMC2017FL	12	0.656622	SEGM2dot	3	0.828869	E39M49	23	0.822011	E37M61	15	0.767857
SMC1282FL	12	0.635789	SCM18	3	0.941964	E41M49	6	0.855655	E38M61	11	0.716315
SMC274CS	7	0.799107	UGSM193	2	0.881696	E39M62	8	0.843192	E37M50	12	0.767857
SMC1814LA	5	0.804464	USGM36	2	0.857143	E41M62	6	0.78869	E38M50	12	0.764137
SMC643CS	3	0.566964	UGSM312	4	0.886161	E39M59	6	0.768601	E37M62	8	0.767857
SEGM285	4	0.753348	SEGM302	5	0.895536	E38M60	10	0.736161	E38M62	8	0.723214
UGSM192	8	0.871094	USGM49	6	0.688244	E37M47	15	0.797024	E37M59	14	0.795281
SCM7	4	0.810268				E38M47	7	0.799745	E38M59	15	0.746429
						E37M48	14	0.829082	E37M60	11	0.813312
						E38M48	17	0.723214
Total			60	260					63	950		12	100
