# Supplementary material for: A Genome-Wide Association Study and Genomic Prediction for Fiber and Sucrose Contents in a Mapping Population of LCP 85-384 Sugarcane
Source: Plants (Basel). 2023 Feb 24;12(5):1041. doi: 10.3390/plants12051041 (PMC10005238; doi:10.3390/plants12051041)
Supplement: Supplementary file 1 [file plants-12-01041-s001.zip › Supplementary Tables revised/Supplementary Tables revised/Table S3.xlsx]

## Sheet: Table S3
Table S3. A list of all associated markers with sucrose and fiber contents by the data in 2006, 2007, and 2006&2007 mean in each of the four models, SMR, GLM, MLM, and FarmCPU in LCP 85-384 population.
	Marker	SMR	Marker	GLM	Marker	MLM	Marker	FarmCPU.	Marker	SMR	Marker	GLM	Marker	MLM	Marker	FarmCPU.	Marker	SMR	Marker	GLM	Marker	MLM	Marker	FarmCPU.
	2006&2007								2006								2007
sucrose	E32M62_76	3.4228	E32M62_76	3.45105	E32M62_76	2.85078	E32M49_110	2.20943	E39M48_125	3.00383	E36M62_77	2.99568	E37M49_183	2.48413	E32M48_396	2.40981	E39M60_105	3.97658	E39M60_105	3.98818	E39M60_105	3.54944	CDPK_R1_395	2.45382
	E32M50_290	3.00953	E32M50_290	3.11319	E37M49_183	2.66756	E32M50_290	2.84875	E36M62_77	2.99568	E39M48_125	2.89963	E32M50_290	2.40012	E32M50_290	2.13981	SuPS_R1_100	3.69082	CDPK_R1_395	3.78442	SuPS_R1_100	3.19975	E32M48_283	2.02651
	E36M60_315	2.54212	E36M60_315	2.52433	E32M50_290	2.64782	E32M61_246	2.18154	E32M48_396	2.65561	E32M50_290	2.53018	E39M48_125	2.18046	E32M62_76	2.02516	E36M60_315	2.84466	SuPS_R1_100	3.76609	CDPK_R1_395	3.05645	E32M61_246	2.35367
	E32M49_110	2.33442	E39M62_138	2.4698	E32M49_110	2.29328	E32M62_76	3.23993	E32M50_290	2.35853	E32M48_396	2.45842	E32M62_76	2.13371	E36M49_112	2.06441	E36M49_198	2.83268	E36M49_198	3.51431	E36M49_198	2.6925	E33M50_200	2.12904
	E32M61_246	2.30452	E32M61_246	2.43533	E32M61_246	2.2644	E33M50_200	2.16354	E36M49_112	2.27572	E37M62_124	2.36653	E37M62_124	2.10902	E36M62_77	2.71872	CDPK_R1_395	2.79048	E36M60_315	2.79048	E32M61_246	2.46092	E36M49_198	2.49133
	E33M50_200	2.28567	E37M49_183	2.41229	E36M60_315	2.07007	E36M60_315	2.40636	E39M60_192	2.26281	E32M62_76	2.3363	E36M62_77	2.10237	E39M48_125	2.72496	E32M61_246	2.67572	E32M61_246	2.6968	E36M60_315	2.40782	E36M60_315	2.50026
	E38M59_207	2.27409	E39M49_173	2.38195			E36M62_77	2.11608	E32M62_76	2.2321	E36M49_112	2.30803	E36M62_148	2.02872	E39M60_192	2.05289	E33M50_200	2.42136	E38M48_233	2.49349	E32M48_283	2.39903	E39M60_105	3.49698
	E39M49_173	2.26281	E38M59_207	2.35556			E37M49_183	2.07247	StSy_R3_88	2.20761	CDPK_R3_337	2.22257			StSy_R3_88	2.00254	E32M48_283	2.30452	E32M60_352	2.43652	E39M50_99	2.16241	SuPS_R1_100	3.25731
	E36M62_77	2.23582	E36M62_77	2.24489			E38M59_207	2.15229	CDPK_R3_224	2.19928	CDPK_R3_224	2.19928					E33M59_330	2.21396	E32M48_283	2.38195	E38M48_233	2.13847
	E37M49_183	2.18977	E33M50_200	2.17328			E39M49_173	2.14218	CDPK_R3_337	2.19518	E37M49_183	2.11805					E36M60_550	2.1798	E33M50_200	2.26122	E40M59_157	2.1296
	E39M62_138	2.16178	E32M49_110	2.14935			E39M62_138	2.04653	E39M61_154	2.08725	E39M60_192	2.11014					SuPS_R3_53	2.17653	SuPS_R3_53	2.22621
	E39M48_125	2.02091	E37M60_65	2.1261					E37M49_183	2.05502	E33M62_161	2.03339					E38M48_233	2.13253	E39M50_99	2.19382
			E39M60_105	2.01189							StSy_R3_88	2.01368					E40M59_157	2.11014	E37M61_59	2.1891
			E32M61_236	2.0048													E40M49_194	2.09313	E36M60_550	2.17783
																	E32M62_76	2.07935	E33M59_330	2.16178
																			E39M62_138	2.1152
																			E40M49_194	2.08672
																			E32M47_287	2.06905
																			E40M59_157	2.04818
																			E33M60_85	2.02273
																			E32M62_76	2.01592
Fiber	E38M61_165	3.60641	E38M61_165	4.05391	E36M60_250	2.90658	E32M61_127	2.62406	E36M48_61	4.37027	E36M48_61	4.62805	E36M48_61	3.39058	E32M61_127	2.65446	E40M59_244	2.85387	E39M62_138	3.03249	E39M62_138	2.46218	E37M48_113	2.18412
	E36M48_61	3.52151	E36M48_61	3.75888	E36M48_61	2.83268	E33M48_288	2.06234	E38M61_165	3.97914	E38M61_165	4.45997	E38M61_165	3.24521	E36M48_61	3.35531	E39M61_154	2.71444	E37M48_113	2.81531	E40M48_269	2.451	E39M61_154	2.26054
	E32M61_127	3.22512	E39M62_138	3.10096	E38M61_165	2.78516	E36M48_61	2.86521	E32M61_127	3.45742	E33M48_288	3.07596	E32M61_127	2.76447	E36M50_374	2.05126	E37M48_113	2.67162	E40M48_269	2.79048	E39M49_173	2.39903	E39M62_138	2.16226
	E39M61_154	2.97881	E37M50_316	3.07584	E39M62_138	2.42481	E36M49_81	2.05336	E36M61_357	2.72816	E33M49_67	3.07472	E40M62_153	2.48413	E36M61_357	2.09498	E39M62_138	2.59688	E39M49_173	2.52724	E39M61_154	2.23062	E40M59_244	2.3762
	E36M60_250	2.95078	E33M48_288	3.0397	E32M61_127	2.34582	E36M60_250	2.40068	E36M50_374	2.67162	E32M61_127	3.02367	E36M60_250	2.36957	E38M61_165	3.05502	E39M49_173	2.30892	E38M47_276	2.43063	E37M48_113	2.18575
	E37M50_316	2.63078	E32M61_127	2.93554	E40M62_153	2.34486	E37M50_316	2.13994	E33M48_288	2.54516	E39M62_138	2.96658	E33M49_67	2.34679			E36M49_81	2.20551	E37M50_316	2.43063	E40M59_244	2.09963
	E33M48_288	2.53462	E36M60_250	2.91364	E37M50_316	2.24795	E38M61_165	2.93429	E36M60_250	2.52143	E32M61_254	2.8962	E38M48_75	2.25259			E36M61_73	2.17457	E40M59_244	2.33913	E36M61_73	2.04721
	E36M49_81	2.52433	E38M47_276	2.65561	E38M48_75	2.20901	E39M61_154	2.42516	E39M61_154	2.50864	E38M47_276	2.66354	E41M48_271	2.22988			E38M48_75	2.16241	E39M61_154	2.32883	E38M47_276	2.03953
	E40M59_244	2.5157	E32M49_431	2.6038	E32M49_431	2.11976	E39M62_138	2.01898	E37M60_194	2.49214	E36M60_250	2.39577	E32M61_254	2.14026			E40M48_269	2.13608	E33M50_387	2.31695	E38M48_75	2.03716
	E39M62_138	2.48149	E39M61_154	2.5391	E39M61_154	2.1107	E40M59_244	2.04673	E32M59_99	2.37986	E32M47_211	2.33348	E39M62_138	2.09098			E37M50_316	2.13312	E33M61_255	2.29757	E39M61_230	2.03621
	E32M49_431	2.43771	E41M61_215	2.33442	E41M61_215	2.10073			SuSy_R1_345	2.36452	E33M62_72	2.31158					StSy_R3_88	2.11691	E38M61_165	2.25493	E36M60_397	2.03621
	E41M61_215	2.39903	E40M48_66	2.31426					E32M47_287	2.30715	CDPK_R3_174	2.30803					E32M61_64	2.10846	E38M48_75	2.22621
	E40M60_124	2.34775	E38M48_75	2.29585					E40M62_153	2.28316	E37M50_316	2.22185					E38M47_276	2.10568	E32M49_341	2.17914
	E38M47_276	2.3098	E33M61_97	2.26281					E38M47_276	2.28067	E38M48_75	2.19382					E36M60_130	2.07624	E41M47_270	2.06905
	E40M62_153	2.25181	E39M49_173	2.25104					E33M62_72	2.27654	E36M50_278	2.18842					E36M60_250	2.0752	E36M60_250	2.02136
	StSy_R3_88	2.23882	E33M62_170	2.21467					E36M49_81	2.2321	E32M49_431	2.13371					E40M60_124	2.07417	E33M61_97	2.01412
	E40M48_66	2.22841	E40M59_370	2.21396					E32M48_396	2.21896	E32M47_366	2.13194					E38M61_165	2.03953	E36M48_61	2.01323
	E38M48_75	2.17393	E40M62_153	2.13549					E33M47_136	2.21325	E40M48_66	2.12494					E32M49_341	2.03058	E32M49_348	2.01055
	E33M59_214	2.14146	E40M47_181	2.05306					E36M62_215	2.1891	E33M47_136	2.10292					E33M50_387	2.00656
	E40M62_184	2.13668	E37M49_216	2.04048					E36M61_330	2.1512	E40M62_153	2.09691
	E33M61_97	2.10846	E32M61_254	2.03668					E39M62_138	2.14509	E36M60_298	2.09528
	E40M47_181	2.06753	E40M59_188	2.02595					E32M47_211	2.11295	E41M48_271	2.09474
	E39M49_199	2.04915	E40M60_124	2.01728					E38M48_191	2.08145	E32M50_286	2.08672
			StSy_R3_88	2.00612					E33M60_85	2.07676	E40M59_370	2.04383
			E36M60_298	2.00612					E37M49_334	2.07676	E41M61_353	2.03858
									E40M59_380	2.07469
									E32M60_352	2.05404
									E39M61_123	2.03152
									E32M50_157	2.02503
									E36M60_130	2.02273
									E33M59_214	2.01368
