# Supplementary material for: A Genome-Wide Association Study and Genomic Prediction for Fiber and Sucrose Contents in a Mapping Population of LCP 85-384 Sugarcane
Source: Plants (Basel). 2023 Feb 24;12(5):1041. doi: 10.3390/plants12051041 (PMC10005238; doi:10.3390/plants12051041)
Supplement: Supplementary file 1 [file plants-12-01041-s001.zip › Supplementary Tables revised/Supplementary Tables revised/Table S4.xlsx]

## Sheet: Table S4
Table S4. Genomic prediction (GP) mean accuracy (r-value) and Standard Error for fiber and sucrose using five GP models: Ridge regression best linear unbiased predictor (rrBLUP), Bayes ridge regression (BRR); 'Bayes A' (BA), 'Bayes B (BB)', Bayesian least absolute shrinkage (BL), and selection operator based on All-allele set and Trait-associated allele set.
Trait	r-value						SE						Marker set
	BA	BB	BL	BRR	rrBLUP	mean	BA	BB	BL	BRR	rrBLUP	mean
Sucrose	0.1965	0.1696	0.1907	0.1872	0.1894	0.18668	0.0115988	0.0132117	0.0131907	0.0128057	0.012734	0.0127082	All alleles
Sucrose06	0.2074	0.1754	0.2005	0.1884	0.1938	0.1931	0.0110987	0.0140806	0.0156663	0.0115707	0.0131129	0.0131058
Sucrose07	0.1911	0.1638	0.183	0.1765	0.1846	0.1798	0.0127507	0.0125928	0.0134314	0.0120231	0.0127564	0.0127109
Fiber	0.2269	0.2056	0.2212	0.2242	0.2198	0.21954	0.0117781	0.0124034	0.0110813	0.0124902	0.0104827	0.0116472
Fiber06	0.253484	0.229309	0.257855	0.260323	0.253583	0.250911	0.0120316	0.0130313	0.0131197	0.0130813	0.010986	0.01245
Fiber07	0.1837	0.1789	0.1851	0.1903	0.1816	0.18392	0.0130456	0.0135306	0.0131808	0.012269	0.0121742	0.01284
Sucrose	0.5719	0.5531	0.567	0.5757	0.57	0.56754	0.0105443	0.0120107	0.0119915	0.0116415	0.0115764	0.0115529	Trait associated alleles
Sucrose06	0.5701	0.5452	0.5657	0.5599	0.5621	0.5606	0.0100897	0.0128006	0.014242	0.0105189	0.0119208	0.0119144
Sucrose07	0.5716	0.5455	0.5648	0.5565	0.5629	0.56026	0.0115916	0.011448	0.0122104	0.0109301	0.0115968	0.0115554
Fiber	0.5886	0.5681	0.5818	0.586	0.5821	0.58132	0.0107074	0.0112758	0.0100739	0.0113548	0.00952976	0.0105883
Fiber06	0.5859	0.5578	0.58	0.5875	0.5805	0.57834	0.0109378	0.0118466	0.011927	0.0118921	0.00998726	0.0113181
Fiber07	0.5633	0.5613	0.5651	0.5703	0.5632	0.56464	0.0118596	0.0123005	0.0119825	0.0111537	0.0110674	0.0116728
